# Supplementary material for: Synthetic Biomaterials for Alveolar Bone Regeneration: A Systematic Review of Clinical Evidence
Source: Materials (Basel). 2025 Nov 26;18(23):5328. doi: 10.3390/ma18235328 (PMC12692858; doi:10.3390/ma18235328)
Supplement: Supplementary file 1 [file materials-18-05328-s001.zip]

Archive with 1 entries (1 files):
- materials-3902254-supplementary.pdf
